# Supplementary material for: Biological age prediction using a DNN model based on pathways of steroidogenesis
Source: Sci Adv. 2025 Mar 14;11(11):eadt2624. doi: 10.1126/sciadv.adt2624 (PMC11908500; doi:10.1126/sciadv.adt2624)
Supplement: Supplementary file 2 — Tables S1 to S9 [file sciadv.adt2624_tables_s1_to_s9.zip]

Archive with 16 entries (16 files):
- Table S3.xlsx
- __MACOSX/._Table S3.xlsx
- Table S4.xlsx
- __MACOSX/._Table S4.xlsx
- Table S1.xlsx
- __MACOSX/._Table S1.xlsx
- Table S5 to S6 (including references).xlsx
- __MACOSX/._Table S5 to S6 (including references).xlsx
- Table S7.xlsx
- __MACOSX/._Table S7.xlsx
- Table S9.xlsx
- __MACOSX/._Table S9.xlsx
- Table S2.xlsx
- __MACOSX/._Table S2.xlsx
- Table S8.xlsx
- __MACOSX/._Table S8.xlsx
