# Supplementary material for: Biological age prediction using a DNN model based on pathways of steroidogenesis
Source: Sci Adv. 2025 Mar 14;11(11):eadt2624. doi: 10.1126/sciadv.adt2624 (PMC11908500; doi:10.1126/sciadv.adt2624)
Supplement: Supplementary file 2 — Tables S1 to S9 [file sciadv.adt2624_tables_s1_to_s9.zip › Table S3.xlsx]

## Sheet: Calibration curves
Calibration curves, linearity range, and LOQs of steroids in a blank matrix obtained by the developed method.
No.	Analyte	Precursor Ion form	LOD (pg μL-1)	LOQ (pg μL-1)	Linearity Range (pg μL-1)	Slope	Intercept	R2
1	16-OH-E1	[M+Li]+	0.0041	0.0138	0.02-5	0.9501	-0.0128	0.9991
2	7-OH-DHEA	[M+Li]+	0.0007	0.0024	0.01-2	1.826	-0.003	0.9993
3	TH-COL	[M+Li]+	0.0049	0.0164	0.02-20	0.182	0.018	0.999
4	7-OH-P5	[M+Li]+	0.0045	0.0149	0.02-2	1.649	0.003	0.9987
5	TH-COR	[M+Li]+	0.0015	0.0049	0.05-10	0.509	0.012	0.999
6	11-OH-An	[M+Li]+	0.005	0.0167	0.02-2	0.053	0.001	0.9994
7	THB	[M+Li]+	0.0144	0.0481	0.05-5	0.262	0.001	0.9968
8	APD	[M+Li]+	0.0492	0.1639	0.2-20	0.1267	0.0209	0.9972
9	DHEA	[M+Li]+	0.0398	0.1326	0.5-50	0.203	0.066	0.9997
10	17-OH-P5	[M+Li]+	0.0226	0.0755	0.1-50	8.628	0.543	0.9992
11	3β,5αTH-DOC	[M+Li]+	0.002	0.0067	0.02-2	25.1178	0.0396	0.999
12	THS	[M+Li]+	0.0013	0.0042	0.01-2	36.918	-0.176	0.9992
13	3α,5β-TH-DOC	[M+Li]+	0.0035	0.0116	0.02-2	49.081	-0.061	0.9986
14	P5	[M+Li]+	0.0215	0.0717	0.1-20	0.04	0.003	0.999
15	E3	[M-H2O+H]+	0.0208	0.0695	1-100	1.5013	0.3593	0.9988
16	COR	[M+H]+	0.0013	0.0043	0.2-50	0.69	0.16	0.9995
17	AT	[M+H]+	0.0016	0.0053	0.01-2	0.446	0.0002	0.9996
18	COL	[M+H]+	0.0087	0.029	2-200	0.9164	0.1817	0.9975
19	COB	[M+H]+	0.007	0.0233	0.05-50	0.726	0.006	0.9991
20	COS	[M+H]+	0.0034	0.0114	0.02-2	2.947	-0.05	0.9933
21	AE	[M+H]+	0.0008	0.0026	0.05-5	0.369	-0.008	0.9994
22	E1	[M+H]+	0.0176	0.0587	0.1-10	0.262	-0.001	0.9999
23	E2	[M+H]+	0.0275	0.0915	0.2-20	0.1418	0.0539	0.9979
24	DOC	[M+H]+	0.0026	0.0086	0.02-2	0.592	0.002	0.9991
25	TE	[M+H]+	0.0028	0.0092	0.02-20	0.374	0.02	0.9996
26	17-OH-P4	[M+H]+	0.0015	0.0051	0.05-5	0.563	0.013	0.999
27	DHT	[M+H]+	0.004	0.0134	0.02-2	0.26	-0.005	0.9979
28	P4	[M+H]+	0.0052	0.0174	0.02-20	0.367	0.018	0.9991
29	An	[M-H2O+H]+	0.0133	0.0442	0.2-20	0.139	-0.009	0.9996
30	al-P5	[M+H]+	0.0113	0.0376	1-100	0.5577	-0.0538	0.9983

## Sheet: Matrix effect and recovery
Matrix effect and recovery of 30 steroids in human serum sample.
No.	Analyte	Spiked Conc. (pg μL-1)	Matrix Effect%		Recovery%
			Mean%	RSD%	Mean%	RSD%
1	16-OH-E1	0.05	111.19	1.93	102.19	9.61
		0.2	100.45	4.98	91.02	6.17
		1	108.32	7.96	92.44	13.09
2	7-OH-DHEA	0.05	108.14	2.82	98.88	7.89
		0.2	99.99	2.05	89.83	7.96
		1	107.91	3.41	86.66	8.1
3	TH-COL	0.05	113.68	0.72	98.88	7.89
		0.2	107.82	3.7	89.83	7.96
		1	109.83	3.31	90.12	5.78
4	7-OH-P5	0.05	108.66	5.72	101.22	7.46
		0.2	98.34	1.24	91.31	3.05
		1	109.11	2.74	91.87	8.33
5	TH-COR	0.05	119.41	1.92	101.5	5.79
		0.2	104.11	5.69	91.06	3.3
		1	107.25	4.33	94.11	14.74
6	11-OH-An	0.05	99.43	5.47	93.68	16.41
		0.2	106.03	12.95	97	14.85
		1	114.51	1.86	93.63	1.36
7	THB	0.05	104.75	4.19	113.37	7.64
		0.2	98.93	4.72	101.91	2.65
		1	108.03	3.37	95.22	11.9
8	APD	0.2	95.82	8.87	86.81	3.76
		1	106.33	5.86	95.14	11.33
		5	107.32	2.89	89.13	2.44
9	DHEA	2	108.38	4.59	93.38	14.68
		10	114.5	4.25	85.58	4.41
		20	105.81	3.29	85.32	5.52
10	17-OH-P5	0.2	98.15	5.27	103.81	19.77
		1	110.38	3.97	101.97	9.71
		5	111.02	8.22	94.71	16.04
11	TH-DOC	0.05	104.24	8.53	91.5	14.48
		0.2	99.54	3.84	88.6	12.35
		1	117.2	5.01	100.91	16.35
12	THS	0.05	103.47	6.96	106.99	3.09
		0.2	93.38	7.17	84.54	7.22
		1	97.46	5.88	103.75	13.89
13	TH-DOC	1	88.09	2.65	121	15.37
		5	89.04	7.14	109.97	0.18
		10	127.64	1.98	99.35	9.83
14	P5	0.4	93.33	2.37	93.65	8.91
		2	103.24	3.99	90.85	6.61
		10	110.29	4.7	85	2.56
15	E3	10	115.73	0.75	76.52	4.16
		20	107.96	3.85	82.97	5.66
		40	110.13	2.69	83.75	1.15
16	COR	1	113.02	0.17	107.71	7.86
		5	112.99	1.69	86.32	10.02
		10	106.44	1.49	97.44	2.52
17	AT	0.05	102.01	0.85	98.04	4.66
		0.2	118.71	0.88	92.04	6.65
		1	119.65	2.35	91.98	4.26
18	COL	50	110.52	1.58	98.83	2.29
		80	97.71	2.87	90.54	2.79
		100	113.27	3.04	91.6	3.29
19	COB	0.2	107.39	2.4	93.91	9.6
		1	112.01	3.82	99.49	9.47
		5	113.12	0.54	89.58	6.04
20	COS	0.05	109.63	8.64	110.07	1.37
		0.2	107.17	5.93	96.06	2.36
		1	108.85	1.77	100.58	5.32
21	AE	0.05	100.89	3.58	102.56	1.68
		0.2	108.92	3.57	93.92	2.79
		1	111.05	2.24	102.49	5.64
22	E1	0.2	97.78	0.5	85.99	8.46
		1	106.5	7.71	99.01	6.57
		5	110.59	1.16	86.15	4.78
23	E2	1	105.85	3.25	101.42	6.79
		5	105.52	1.77	83.21	3.39
		10	107.2	3.75	90.25	4.22
24	DOC	0.1	102.86	3.7	90.1	9.77
		0.4	99.21	2.16	85	5.89
		2	98.82	4.45	87.36	3.46
25	TE	0.05	97.13	1.61	99.08	5.88
		0.2	106.71	6.68	94.87	3.57
		1	108.78	1.76	104.02	2.66
26	17-OH-P4	0.05	97.69	4.63	103.62	3.37
		0.2	110.45	3.2	98.59	2.6
		1	113.87	1.58	99.48	4.84
27	DHT	0.05	85.8	1.3	88.22	1.56
		0.2	108.5	5.87	88.83	8.41
		1	111.02	1.89	98.05	2.15
28	P4	0.05	103.23	3.12	95.44	4.04
		0.2	111.71	5.48	96.79	6.28
		1	108.74	3.31	98.92	5.48
29	An	0.4	109.07	3.04	108.75	2.95
		2	108.6	2.5	108.04	17.4
		10	110.99	2.41	109.72	4.29
30	al-P5	10	110.89	4.02	81.91	0.78
		20	100.93	2.58	87.07	1.66
		40	107.36	1.42	112.41	2

## Sheet: Accuracy and precision
Accuracy, and intra-day and inter-day precision obtained for the analysis of 30 steroids in human serum sample.
No.	Analyte	Spiked Conc. (pg μL-1)	Mean (pg μL-1)	Accuracy(%)	Intra-day precision(%)	Inter-day precision(%)
1	16-OH-E1	0.05	0.05	109	6.59	5.73
		0.2	0.18	91.74	7.64	7.79
		1	0.88	87.68	1.53	10.15
2	7-OH-DHEA	0.05	0.05	97.52	2.7	7.75
		0.2	0.19	93.21	12.85	2.96
		1	0.89	88.59	4.44	5.77
3	TH-COL	0.05	0.05	105.25	7.03	4.51
		0.2	0.22	112.27	6.3	3.24
		1	1.08	107.58	0.45	14.22
4	7-OH-P5	0.05	0.05	103.97	3.2	12.52
		0.2	0.17	82.95	7.81	1.92
		1	0.77	76.77	8.24	5.88
5	TH-COR	0.05	0.05	90.43	17.87	5.2
		0.2	0.19	94.63	6.15	3.66
		1	1.03	102.93	10.86	11.99
6	11-OH-An	0.05	0.06	116.7	0.13	7.95
		0.2	0.21	104.84	7.02	12.24
		1	0.83	83.21	5.49	2.65
7	THB	0.05	0.05	97.7	5.58	2.14
		0.2	0.2	97.74	12.39	7.54
		1	0.89	88.8	1.95	6.16
8	APD	0.2	0.19	95.7	0	0
		1	0.87	86.59	12.94	8.91
		5	4.79	95.82	5.72	7.08
9	DHEA	2	2.11	105.41	9.09	16.26
		10	8.85	88.49	8.87	5.42
		20	16.83	84.15	2.71	4.87
10	17-OH-P5	0.2	0.21	105.08	17.33	6.26
		1	0.99	98.86	12.94	5.25
		5	4.85	96.94	5.21	3.82
11	3β,5αTH-DOC	0.05	0.05	107.79	11.28	4.58
		0.2	0.19	96.51	5.76	3.84
		1	0.87	87.19	5.37	5.84
12	THS	0.05	0.05	98.3	16.83	6.81
		0.2	0.23	113.87	13.65	1.79
		1	0.95	94.53	11.2	7.14
13	3α,5β-TH-DOC	1	0.9	89.96	8.7	2.18
		5	5.15	102.9	13.71	4.76
		10	9.9	99.04	17.5	14.37
14	P5	0.4	0.44	109.44	8.05	3.29
		2	1.97	98.69	1.49	5.51
		10	9.16	91.59	5.08	2.53
15	E3	10	7.47	74.75	4.24	7.19
		20	15.72	78.58	6.07	5.73
		40	32.46	81.14	1.19	7.93
16	COR	1	1.07	107.41	1.57	16.77
		5	4.57	91.48	8.64	7.17
		10	8.06	80.62	5.83	2.02
17	AT	0.05	0.05	97.8	7.57	8.42
		0.2	0.18	89.48	3.23	5.92
		1	0.85	85.48	5.09	3.55
18	COL	50	49.42	98.84	9.82	5.15
		80	67.36	84.2	3.94	6
		100	85.3	85.3	4.02	3
19	COB	0.2	0.18	89.77	6.24	13.31
		1	0.94	93.74	15.27	9.1
		5	4.78	95.56	4.36	2.28
20	COS	0.05	0.05	105.58	0.22	3.21
		0.2	0.19	92.78	8.73	15.89
		1	0.97	96.61	7.72	14.44
21	AE	0.05	0.05	101.88	12.31	5.56
		0.2	0.21	107.43	4.03	2.23
		1	0.9	89.61	6.33	6.13
22	E1	0.2	0.2	99.07	1.93	9.6
		1	0.92	92.39	2.16	14.22
		5	5.04	100.79	3.72	8.63
23	E2	1	0.85	84.69	3.77	16.84
		5	4.83	96.58	8.14	4.12
		10	7.88	78.81	3.03	5.76
24	DOC	0.1	0.09	92.05	0.26	9.07
		0.4	0.04	101.88	3.82	4.78
		2	1.53	76.67	5.37	8.01
25	TE	0.05	0.05	100.28	1.27	13.09
		0.2	0.2	100.69	5.37	6.09
		1	0.9	90.27	9.61	11.32
26	17-OH-P4	0.05	0.05	97.25	9.63	8.75
		0.2	0.21	102.68	2.22	3.06
		1	0.85	85.23	5.5	9.15
27	DHT	0.05	0.06	110.67	1.16	12.77
		0.2	0.18	91.12	9.41	4.05
		1	0.95	94.91	3.14	23.85
28	P4	0.1	0.1	104.6	8.01	8.65
		0.4	0.38	94.85	13.38	10.98
		2	2.06	103.09	10.31	16.12
29	An	0.4	0.39	98.49	3.64	12.39
		2	2.07	103.48	5.53	21.45
		10	8.31	83.11	8.94	11.51
30	al-P5	10	10.53	105.29	0.3	9.36
		20	19.8	99.02	11.67	10.12
		40	44.82	112.05	17.65	3.34
