# Supplementary material for: Biological age prediction using a DNN model based on pathways of steroidogenesis
Source: Sci Adv. 2025 Mar 14;11(11):eadt2624. doi: 10.1126/sciadv.adt2624 (PMC11908500; doi:10.1126/sciadv.adt2624)
Supplement: Supplementary file 2 — Tables S1 to S9 [file sciadv.adt2624_tables_s1_to_s9.zip › Table S1.xlsx]

## Sheet: Sheet1
Table S1. Abbreviations and suppliers of steroid and internal standards.
	Compound name	Abbreviation	Supplier
Analyte	11-β-Hydroxyandrosterone	11-OH-An	Toronto Research Chemicals
	16-Hydroxyestrone	16-OH-E1	Toronto Research Chemicals
	17α-Hydroxyprogesterone	17-OH-P4	Sigma-Aldrich
	17α-Hydroxypregnenolone	17-OH-P5	Sigma-Aldrich
	3α,5β-Tetrahydrodeoxycorticosterone	3α,5β-TH-DOC	Toronto Research Chemicals
	3β,5α-Tetrahydrodeoxycorticosterone	3β,5α-TH-DOC	Toronto Research Chemicals
	7α-Hydroxydehydroepiandrosterone	7-OH-DHEA	Nacalai tesque
	7α-Hydroxypregnenolone	7-OH-P5	Nacalai tesque
	Androstenedione	AE	Tokyo Chemical Industry
	Allopregnenolone	al-P5	Toronto Research Chemicals
	Androsterone	An	Tokyo Chemical Industry
	Alphadolone	APD	Toronto Research Chemicals
	Adrenosterone	AT	Tokyo Chemical Industry
	Corticosterone	COB	Sigma-Aldrich
	Cortisol	COL	Sigma-Aldrich
	Cortisone	COR	Sigma-Aldrich
	11-Deoxycortisol	COS	Sigma-Aldrich
	Dehydroepiandrosterone	DHEA	Sigma-Aldrich
	Dehydrotestosterone	DHT	Sigma-Aldrich
	11-Deoxycorticosterone	DOC	Sigma-Aldrich
	Estrone	E1	Tokyo Chemical Industry
	Estradiol	E2	Tokyo Chemical Industry
	Estriol	E3	Sigma-Aldrich
	Progesterone	P4	Sigma-Aldrich
	Pregnenolone	P5	Sigma-Aldrich
	Testosterone	TE	Sigma-Aldrich
	Tetrahydrocorticosterone	THB	Toronto Research Chemicals
	Tetrahydrocortisol	TH-COL	Toronto Research Chemicals
	Tetrahydrocortisone	TH-COR	Toronto Research Chemicals
	Tetrahydrodeoxycortisol	THS	Toronto Research Chemicals
Internal Standards	16-Hydroxyestrone-2,3,4-13C3	16-OH-E1-13C3	Toronto Research Chemicals
	17α-Hydroxyprogesterone-2,3,4-13C3	17-OH-P4-13C3	Sigma-Aldrich
	17α-Hydroxypregnenolone-21,21,21-d3	17-OH-P5-d3	Sigma-Aldrich
	Androstene-3,17-dione-2,3,4-13C3	AE-13C3	Sigma-Aldrich
	Corticosterone-9,11,11,12-d4	COB-d4	Sigma-Aldrich
	Cortisol-9,11,12,12-d4	COL-d4	Sigma-Aldrich
	Cortisone-2,3,4-13C3	COR-13C3	Sigma-Aldrich
	Dehydroepiandrosterone-2,2,3,4,4-d5	DHEA-d5	Sigma-Aldrich
	Estradiol-2,4,17-d3	E3-d3	Sigma-Aldrich
	Estrone-2,3,4-13C3	E1-13C3	Sigma-Aldrich
	Progesterone-2,3,4-13C3	P4-13C3	Sigma-Aldrich
	Pregnenolone-13C2,d2	P5-13C2,d2	Sigma-Aldrich
	Testosterone-2,3,4-13C3	TE-13C3	Sigma-Aldrich
	Tetrahydrocortisone-d6	TH-COR-d6	Toronto Research Chemicals
