# Supplementary material for: Biological age prediction using a DNN model based on pathways of steroidogenesis
Source: Sci Adv. 2025 Mar 14;11(11):eadt2624. doi: 10.1126/sciadv.adt2624 (PMC11908500; doi:10.1126/sciadv.adt2624)
Supplement: Supplementary file 2 — Tables S1 to S9 [file sciadv.adt2624_tables_s1_to_s9.zip › Table S5 to S6 (including references).xlsx]

## Sheet: Table S5
Table S5. Summary of reference steroid ranges described in the literature.
Compound	Sex	Reference ranges (pg/µL)
7-OH-DHEA	male	0.058-0.38 (1), 0.091-0.365 (2), 0.030-0.213 (3)
	female	0.103-0.276 (4), 0.058-0.38 (1) ,0.030-0.304 (3)
TH-COL	male	4.983-5.183 (5)
	female	-
TH-COR	male	2.856-3.176 (5)
	female	-
11-OH-An	male	5 (6), 0.044-0.053 (7)
	female	2.30 (6), 0.036-0.088 (7)
THB	male	0.190 (6), 0.14-0.266 (8)
	female	0.260 (6), 0.08-0.128 (8)
DHEA	male	0.066-2.19 (1), 1.34-2.45 (7), 2.19-9.91 (9), 1.577-3.005 (8), 1.19-5.71 (10), 8.02-32.01 (11), 0.864-7.2 (2), 1.308-8.519 (12), 0.029-11.52 (13)
	female	0.066-2.19 (1), 2.57-4.32 (7), 0.1-11.19 (14), 1.476-3.548 (8), 25.33-28.01 (11), 1.342-10.463 (12), 0.029-11.53 (13)
17-OH-P5	male	0, 0-7.3 (15), 2.143-3.385 (8), 0.36-4.09 (16), 0.7-1.1 (10)
	female	1.8-4.2 (17), 0-7.3 (15), 0.822-3.26 (8), 0-2.08 (16), 0.9-1.5 (10)
THS	male	0.747-2.315 (8)
	female	0.792-1.368 (8)
P5	male	3.3-5.05 (18), 0-1.3 (15), 0.067-0.165 (8), 0.28-1.65 (16)
	female	0-1.3 (15), 0.067-0.127 (8), 0.17-1.3 (19), 0.093-0.920 (16)
COR	male	7.161-26.601 (1), 7.1-27.9 (15), 23.4-32.6 (10), 7.956-34.956 (20), 0-10 (21)
	female	7.161-26.601 (1), 7.1-27.9 (15), 28.7-35.3 (10), 7.956-34.956 (20), 0-10 (21)
AT	male	0.3650 (22)
	female	0.2520 (22)
COL	male	98.90 (22), 46-207 (15), 23.8-184 (1), 127.4-152.6 (10), 63.929-258.685 (20)
	female	80.70 (22), 46-207 (15), 23.8-184 (1), 157.5-176.5 (10), 63.929-258.685 (20)
COB	male	3.810 (22), 1.2-20.5 (15), 2.32-3.92 (10), 0-23.320 (20)
	female	2.070 (22), 1.2-20.5 (15), 5.7-6.7 (10), 0-23.320 (20)
COS	male	6.920 (22), 0-0.9 (15), 0-0.5 (16), 0.28-0.32 (10), 3.39-4.19 (23), 0-0.796 (20), 1.211-1.488 (24), 0.090-0.865 (25)
	female	3.460 (22), 0-0.9 (15), 0-0.41 (16), 0.28-0.32 (10), 0-0.797 (20), 1.211-1.488 (24), 0.412-0.695 (25)
AE	male	0.5430 (22), 0-2 (15), 0.67-0.73 (7), 0.31-1.24 (9), 0.23-1.43 (10), 0.226-0.258 (8), 0.190-1.002 (14)
	female	0.6580 (22), 0-2 (15), 0.75-1.12 (7), 0.07-2.09 (14), 0.68-1.28 (10), 0.172-0.41 (8), 0.311-1.624 (14)
E1	male	0.0310 (22), 0.035-0.087 (7), 0.065-0.073 (8), 0.19-0.21 (10), 0.0097-0.027 (26)
	female	0.07230 (22), 0.022-0.026 (7), 0.042-0.066 (8), 0.62-0.78 (10), 0.0066-0.0612 (27)
DOC	male	0.06110 (22), 0-0.5 (15), 0.019-0.075 (8), 0.07-0.11 (10), 0-0.232 (20)
	female	0.09890 (22), 0-0.5 (15), 0.002-0.046 (8), 0.32-0.52 (10), 0-0.232 (20)
TE	male	5.890 (22), 2.9-8.6 (15), 5.21-5.88 (7), 2.05-8.77 (9), 1.8-2.6 (10), 0.815-1.805 (8), 3.364-12.033 (14)
	female	0.2950(22), 0-1.7(15), 0.16-0.34(7), 0.02-0.8313, 0.6-1(10), 0.055-0.109(8), 0.138-0.749(14)
17-OH-P4	male	1.80 (22), 0-1.7 (15), 0.029-0.101 (8), 1.1-1.5 (10), 0.25-1.39 (16), 0-1.693 (20)
	female	1.260 (22), 0-1.7 (15), 0.006-0.068 (8), 0.5-1.5 (17), 0.8-1.6 (10), 0.1-1.98 (16), 0-1.693 (20)
DHT	male	0.362-0.405 (7), 0.28-1.27 (9), 0.073-0.167 (18), 0.32-0.52 (10)
	female	0.052-0.074 (7), 0.01-0.32 (14), 0.07-0.17 (10)
P4	male	0.04030 (22), 0-0.13 (15), 0.67-0.73 (7), 0.0195-0.046 (26), 0.05-0.09 (10)
	female	1.960 (22), 0-9.4 (15), 0-8.25 (7),2.5-3.1 (10)
An	male	0.151-0.186 (7), 0.105-0.231 (8), 0.188 (28), 0 -17.23 (11), 0.08-1.08 (29)
	female	0.164-0.44 (7), 0.074-0.154 (8), 0-0.1 (11)

## Sheet: Table S6
Table S6. Summary of quantitative analysis of steroids in human serum.
Ref.	Year	Method	Cohort (Female)	Cohort (Male)	CA range (Female)	CA range (Male)	Steroids	Remark
(1)	2015	LC-MS/MS	24	13	64-85	64-85	7
(2)	2005	Radioimmunoassay	0	213	0	50-91	3
(3)	2004	Radioimmunoassay	12	9	74-86	66-76	4
(4)	1998	GC-MS	8	0	66-95	0	1
(5)	1998	GC-MS	0	6	0	-	3
(6)	2019	GC-MS/MS	3	1	-	-	58	pool sample
(7)	2021	LC-MS/MS	30	19	20-70	21-72	7
(8)	2020	LC-MS	5	5	-	-	28
(9)	2020	GC-MS/MS	0	15	-	-	7
(10)	2017	LC-MS/MS	5	5	43.8 ± 12.8	39.8 ± 11.3	13
(11)	2020	LC-MS	1	4	31-65	31-65	8
(12)	2017	LC-MS/MS	100	165	19–50	19–76	3
(13)	2000	GC-MS	29	14	44.3±13.5	44.3±13.5	1
(14)	2011	GC-MS, LC-MS	513	0	42-74	0	7
(16)	2006	LC-MS/MS	56	44	18-51	18-52	4
(17)	1993	Radioimmunoassay	1	0	22	0	4
(18)	2000	GC-MS	0	4	0	33–72	8
(19)	2001	Radioimmunoassay	22	0	21-45	0	7
(20)	2008	LC-MS/MS	0	138	0	18-67	7
(21)	2011	LC-MS/MS	24	26	16–89	18–90	3
(22)	2016	LC-MS/MS	1	1	-	-	15
(23)	2021	LC-MS/MS	45	45	-	-	13
(24)	2001	Radioimmunoassay	20	20	21–38	20–40	4
(26)	2019	LC-MS/MS	0	36	0	59.85 ± 11.47	7
(27)	2015	LC-MS/MS	6	0	45–57	0	3
(28)	2015	GC-MS/MS	20	15	-	-	10
(29)	2007	GC-MS	0	15	0	16–62	20

## Sheet: References
References in Table S5 and S6
No	References
1	L. Sosvorova, J. Vitku, T. Chlupacova, M. Mohapl, R. Hampl, Determination of seven selected neuro-and immunomodulatory steroids in human cerebrospinal fluid and plasma using LC-MS/MS. Steroids 98, 1-8 (2015).
2	L. Stárka, R. Hampl, M. Hanuš, M. Matouškova, M. Hill, Plasma levels of 7-hydroxymetabolites of dehydroepiandrosterone in healthy Central European aging men. Clinical Chemistry and Laboratory Medicine (CCLM) 43, 1218-1222 (2005).
3	M. Bičíková, D. Řípová, M. Hill, R. Jirak, H. Havlíková, J. Tallova, R. Hampl, Plasma levels of 7-hydroxylated dehydroepiandrosterone (DHEA) metabolites and selected amino-thiols as discriminatory tools of Alzheimer's disease and vascular dementia. Clinical Chemistry and Laboratory Medicine (CCLM) 42, 518-524 (2004).
4	S. Attal-Khémis, V. Dalmeyda, J.-L. Michot, M. Roudier, R. Morfin, Increased total 7α-hydroxy-dehydroepiandrosterone in serum of patients with Alzheimer's disease. The Journals of Gerontology Series A: Biological Sciences and Medical Sciences 53, B125-B132 (1998).
5	T. Furuta, T. Namekawa, H. Shibasaki, Y. Kasuya, Simultaneous determination of tetrahydrocortisol and tetrahydrocortisone in human plasma and urine by stable isotope dilution mass spectrometry. Journal of Chromatography B: Biomedical Sciences and Applications 706, 181-190 (1998).
6	M. Hill, V. Hána Jr, M. Velíková, A. Pařízek, L. Kolátorová, J. Vítků, T. Škodová, M. Šimková, P. Šimják, R. Kancheva, A method for determination of one hundred endogenous steroids in human serum by gas chromatography-tandem mass spectrometry. Physiological Research 68, 179-207 (2019).
7	P. Caron, V. Turcotte, C. Guillemette, A quantitative analysis of total and free 11-oxygenated androgens and its application to human serum and plasma specimens using liquid-chromatography tandem mass spectrometry. Journal of Chromatography A 1650, 462228 (2021).
8	Q. Qin, D. Feng, C. Hu, B. Wang, M. Chang, X. Liu, P. Yin, X. Shi, G. Xu, Parallel derivatization strategy coupled with liquid chromatography-mass spectrometry for broad coverage of steroid hormones. Journal of Chromatography a 1614, 460709 (2020).
9	D. Luque-Córdoba, M. López-Bascón, F. Priego-Capote, Development of a quantitative method for determination of steroids in human plasma by gas chromatography–negative chemical ionization–tandem mass spectrometry. Talanta 220, 121415 (2020).
10	M. Iannone, A. P. Dima, F. Sciarra, F. Botrè, A. M. Isidori, Development and validation of a liquid chromatography–tandem mass spectrometry method for the simultaneous analysis of androgens, estrogens, glucocorticoids and progestagens in human serum. Biomedical Chromatography 36, e5344 (2022).
11	H. Elmongy, M. Masquelier, M. Ericsson, Development and validation of a UHPLC-HRMS method for the simultaneous determination of the endogenous anabolic androgenic steroids in human serum. Journal of chromatography A 1613, 460686 (2020).
12	W. Xu, H. Li, Q. Guan, Y. Shen, L. Cheng, A rapid and simple liquid chromatography‐tandem mass spectrometry method for the measurement of testosterone, androstenedione, and dehydroepiandrosterone in human serum. Journal of clinical laboratory analysis 31, e22102 (2017).
13	N. Tagawa, J. Tamanaka, A. Fujinami, Y. Kobayashi, T. Takano, S. Fukata, K. Kuma, H. Tada, N. Amino, Serum dehydroepiandrosterone, dehydroepiandrosterone sulfate, and pregnenolone sulfate concentrations in patients with hyperthyroidism and hypothyroidism. Clinical chemistry 46, 523-528 (2000).
14	F. Labrie, C. Martel, J. Balser, Wide distribution of the serum dehydroepiandrosterone and sex steroid levels in postmenopausal women: role of the ovary? Menopause 18, 30-43 (2011).
15	D. R. Taylor, L. Ghataore, L. Couchman, R. P. Vincent, B. Whitelaw, D. Lewis, S. Diaz-Cano, G. Galata, K.-M. Schulte, S. Aylwin, A 13-steroid serum panel based on LC-MS/MS: use in detection of adrenocortical carcinoma. Clinical chemistry 63, 1836-1846 (2017).
16	M. M. Kushnir, A. L. Rockwood, W. L. Roberts, E. G. Pattison, W. E. Owen, A. M. Bunker, A. W. Meikle, Development and performance evaluation of a tandem mass spectrometry assay for 4 adrenal steroids. Clinical chemistry 52, 1559-1567 (2006).
17	N. HATTORI, T. ISHIHARA, K. MORIDERA, M. HINO, K. IKEKUBO, H. KURAHACHI, A case of late-onset congenital adrenal hyperplasia due to partial 3β-hydroxysteroid dehydrogenase deficiency. Endocrine Journal 40, 107-109 (1993).
18	Y.-S. Kim, H. Zhang, H.-Y. Kim, Profiling neurosteroids in cerebrospinal fluids and plasma by gas chromatography/electron capture negative chemical ionization mass spectrometry. Analytical biochemistry 277, 187-195 (2000).
19	B. E. Pearson Murphy, S. I. Steinberg, F.-Y. Hu, C. M. Allison, Neuroactive ring A-reduced metabolites of progesterone in human plasma during pregnancy: elevated levels of 5α-dihydroprogesterone in depressed patients during the latter half of pregnancy. The Journal of Clinical Endocrinology & Metabolism 86, 5981-5987 (2001).
20	V. M. Carvalho, O. H. Nakamura, J. G. H. Vieira, Simultaneous quantitation of seven endogenous C-21 adrenal steroids by liquid chromatography tandem mass spectrometry in human serum. Journal of Chromatography B 872, 154-161 (2008).
21	J. A. Ray, M. M. Kushnir, A. L. Rockwood, A. W. Meikle, Analysis of cortisol, cortisone and dexamethasone in human serum using liquid chromatography tandem mass spectrometry and assessment of cortisol: cortisone ratios in patients with impaired kidney function. Clinica Chimica Acta 412, 1221-1228 (2011).
22	A. S. Boggs, J. A. Bowden, T. M. Galligan, L. J. Guillette, J. R. Kucklick, Development of a multi-class steroid hormone screening method using Liquid Chromatography/Tandem Mass Spectrometry (LC-MS/MS). Analytical and bioanalytical chemistry 408, 4179-4190 (2016).
23	W. Liu, D. Yuan, M. Han, J. Huang, Y. Xie, Development and validation of a sensitive LC-MS/MS method for simultaneous quantification of thirteen steroid hormones in human serum and its application to the study of type 2 diabetes mellitus. Journal of Pharmaceutical and Biomedical Analysis 199, 114059 (2021).
24	G. Tjeerdsma, W. J. Sluiter, J. M. Hew, W. M. Molenaar, W. E. de Lange, R. P. Dullaart, Hyperprolactinaemia is associated with a higher prevalence of pituitary–adrenal dysfunction in non-functioning pituitary macroadenoma. European journal of endocrinology 135, 299-308 (1996).
25	J. Fiet, F. Giton, P. Boudou, J. Villette, H. Soliman, G. Morineau, A. Boudi, H. Galons, A new specific and sensitive time resolved-fluoroimmunoassay of 11-deoxycortisol in serum. The Journal of Steroid Biochemistry and Molecular Biology 77, 143-150 (2001).
26	T.-F. Yuan, J. Le, Y. Cui, R. Peng, S.-T. Wang, Y. Li, An LC-MS/MS analysis for seven sex hormones in serum. Journal of Pharmaceutical and Biomedical Analysis 162, 34-40 (2019).
27	K. M. Wooding, J. A. Hankin, C. A. Johnson, J. D. Chosich, S. W. Baek, A. P. Bradford, R. C. Murphy, N. Santoro, Measurement of estradiol, estrone, and testosterone in postmenopausal human serum by isotope dilution liquid chromatography tandem mass spectrometry without derivatization. Steroids 96, 89-94 (2015).
28	L. Kancheva, M. Hill, H. Včeláková, J. Vrbikova, T. Pelikanova, L. Starka, The identification and simultaneous quantification of neuroactive androstane steroids and their polar conjugates in the serum of adult men, using gas chromatography–mass spectrometry. Steroids 72, 792-801 (2007).
29	P. Caron, V. Turcotte, C. Guillemette, A chromatography/tandem mass spectrometry method for the simultaneous profiling of ten endogenous steroids, including progesterone, adrenal precursors, androgens and estrogens, using low serum volume. Steroids 104, 16-24 (2015).
