# Supplementary material for: Biological age prediction using a DNN model based on pathways of steroidogenesis
Source: Sci Adv. 2025 Mar 14;11(11):eadt2624. doi: 10.1126/sciadv.adt2624 (PMC11908500; doi:10.1126/sciadv.adt2624)
Supplement: Supplementary file 2 — Tables S1 to S9 [file sciadv.adt2624_tables_s1_to_s9.zip › Table S7.xlsx]

## Sheet: Node parameter (female)
Node parameter results for female in modeling.
Node	FP	BP	Activation	Bias
P5	1	10	relu	0
P4	2	9	relu	0.372465
DOC	3	8	relu	-1.74257
17-OH-P4	3	8	relu	-0.17157
17-OH-P5	3	8	relu	-0.11062
COB	4	7	relu	-2.08157
COS	4	7	relu	0.214118
DHEA	4	7	relu	-0.117585
COR	5	6	relu	0.282237
COL	5	6	relu	0.295768
AE	5	6	relu	-0.128624
TE	5	6	relu	0.0968504
DHT	6	5	relu	0.100853
An	7	4	relu	0.0816924
THB	8	3	relu	0.237204
THS	8	3	relu	0.185067
TH-COR	8	3	relu	0.211742
TH-COL	8	3	relu	0.180606
E1	8	3	relu	-0.138507
AT	8	3	relu	-0.160117
11-OH-An	8	3	relu	-0.158402
7-OH-DHEA	8	3	relu	-0.119759
PI	9	2	linear	0.137274
SI	9	2	linear	-0.106991
BA	10	1	linear	0.130946

## Sheet: Edge parameter (female)
Edge parameter results for female in modeling.
From	To	Source	FP	BP	Weight
P5	P4	input	2	10	8.21539
P4	DOC	join	3	9	1.72104
P4	17-OH-P4	join	3	9	-0.0807072
17-OH-P5	17-OH-P4	input	3	8	0.276037
P5	17-OH-P5	input	3	10	0.17808
17-OH-P4	17-OH-P5	input	3	8	0.276037
DOC	COB	join	4	8	1.04415
17-OH-P4	COS	join	4	8	0.376094
17-OH-P5	DHEA	join	4	8	0.348237
COL	COR	input	5	6	0.566704
COS	COL	join	5	7	2.68703
COR	COL	input	5	6	0.566704
17-OH-P4	AE	join	5	8	0.352098
TE	AE	input	5	6	0.338051
DHEA	AE	join	5	7	0.524675
AE	TE	input	5	6	0.338051
TE	DHT	join	6	6	0.575125
AE	An	join	7	6	0.0216994
DHT	An	join	7	5	0.169905
COB	THB	join	8	7	-0.0544094
COS	THS	join	8	7	2.97601
COR	TH-COR	join	8	6	0.297864
COL	TH-COL	join	8	6	0.0498595
AE	E1	join	8	6	0.2809
AE	AT	join	8	6	-0.220088
An	11-OH-An	join	8	4	-0.0985137
DHEA	7-OH-DHEA	join	8	7	0.463786
THB	PI	join	9	3	3.02947
THS	PI	join	9	3	2.48472
TH-COR	PI	join	9	3	0.729776
TH-COL	PI	join	9	3	0.971633
E1	SI	join	9	3	0.0535273
AT	SI	join	9	3	0.170416
11-OH-An	SI	join	9	3	0.172569
7-OH-DHEA	SI	join	9	3	-0.00860768
PI	BA	join	10	2	1.91344
SI	BA	join	10	2	-1.53857

## Sheet: Node parameter (male)
Node parameter results for male in modeling.
Node	FP	BP	Activation	Bias
P5	1	10	relu	0
P4	2	9	relu	1.10055
DOC	3	8	relu	-1.65355
17-OH-P4	3	8	relu	0.910217
17-OH-P5	3	8	relu	-0.125764
COB	4	7	relu	1.66186
COS	4	7	relu	1.98688
DHEA	4	7	relu	-0.322898
COR	5	6	relu	1.38041
COL	5	6	relu	1.54269
AE	5	6	relu	2.66964
TE	5	6	relu	0.788428
DHT	6	5	relu	0.777038
An	7	4	relu	-3.88427
THB	8	3	relu	1.6162
THS	8	3	relu	1.85825
TH-COR	8	3	relu	1.39939
TH-COL	8	3	relu	1.52239
E1	8	3	relu	-0.9537
AT	8	3	relu	0.306508
11-OH-An	8	3	relu	-0.907805
7-OH-DHEA	8	3	relu	-0.942954
PI	9	2	linear	1.43666
SI	9	2	linear	-1.51289
BA	10	1	linear	1.4014

## Sheet: Edge parameter (male)
Edge parameter results for male in modeling.
From	To	Source	FP	BP	Weight
P5	P4	input	2	10	0.858294
P4	DOC	join	3	9	-0.0685585
P4	17-OH-P4	join	3	9	3.15456
17-OH-P5	17-OH-P4	input	3	8	0.0406634
P5	17-OH-P5	input	3	10	-0.867887
17-OH-P4	17-OH-P5	input	3	8	0.0406634
DOC	COB	join	4	8	-0.217974
17-OH-P4	COS	join	4	8	1.30194
17-OH-P5	DHEA	join	4	8	6.13992
COL	COR	input	5	6	0.327238
COS	COL	join	5	7	1.31344
COR	COL	input	5	6	0.327238
17-OH-P4	AE	join	5	8	-1.91457
TE	AE	input	5	6	0.237611
DHEA	AE	join	5	7	0.659084
AE	TE	input	5	6	0.237611
TE	DHT	join	6	6	1.48785
AE	An	join	7	6	-0.155086
DHT	An	join	7	5	0.71939
COB	THB	join	8	7	0.685197
COS	THS	join	8	7	1.5913
COR	TH-COR	join	8	6	0.338597
COL	TH-COL	join	8	6	0.645235
AE	E1	join	8	6	0
AE	AT	join	8	6	1.61491
An	11-OH-An	join	8	4	-0.781012
DHEA	7-OH-DHEA	join	8	7	1.10783
THB	PI	join	9	3	0.430755
THS	PI	join	9	3	1.21407
TH-COR	PI	join	9	3	0.0525369
TH-COL	PI	join	9	3	0.28812
E1	SI	join	9	3	0.313274
AT	SI	join	9	3	-1.4015
11-OH-An	SI	join	9	3	1.49001
7-OH-DHEA	SI	join	9	3	1.07656
PI	BA	join	10	2	1.30855
SI	BA	join	10	2	-2.88829
