# Supplementary material for: Biological age prediction using a DNN model based on pathways of steroidogenesis
Source: Sci Adv. 2025 Mar 14;11(11):eadt2624. doi: 10.1126/sciadv.adt2624 (PMC11908500; doi:10.1126/sciadv.adt2624)
Supplement: Supplementary file 2 — Tables S1 to S9 [file sciadv.adt2624_tables_s1_to_s9.zip › Table S2.xlsx]

## Sheet: Li method
Table S2. Parameters for the analysis of steroids by LC-MS/MS. The LiCl was introduced from the auxiliary pump (Li method).
Analyte	Precursor ion form	RT/min	Precursor Ion m/z	Fragmentor	Product Ion m/z	Collision Energy	IS
16-OH-E1-13C3	[M+Li]+	3.81	296.3	190	79.1	29	ISTD
					278.2	29
16-OH-E1	[M+Li]+	3.81	293.2	170	79.1	28	16-OH-E1-13C3
					275.2	22
7-OH-DHEA	[M+Li]+	4.6	311.2	155	275.2	20	TH-COR-d6
					63.2	24
TH-COL	[M+Li]+	5.7	373.3	210	343.3	37	TH-COR-d6
					325.3	39
7-OH-P5	[M+Li]+	5.92	339.2	155	303.3	20	TH-COR-d6
					63.2	24
TH-COR-d6	[M+Li]+	5.97	377.2	220	345.3	33	ISTD
					327.3	41
TH-COR	[M+Li]+	5.98	371.2	210	341.2	34	TH-COR-d6
					323.2	39
11-OH-An	[M+Li]+	6.01	313.2	180	293.2	35	TH-COR-d6
					275.2	32
THB	[M+Li]+	6.2	357.2	190	93	42	TH-COR-d6
					107.1	45
APD	[M+Li]+	6.24	355.2	195	295.2	35	TH-COR-d6
					93	39
DHEA-d5	[M+Li]+	6.82	300.2	155	281.3	25	ISTD
					97.1	40
DHEA	[M+Li]+	6.84	295.2	155	97	36	DHEA-d5
					105.1	53
17-OH–P5-d3	[M+Li]+	6.93	342.5	200	70	37	ISTD
					91	60
17-OH–P5	[M+Li]+	6.95	339.2	200	321.3	34	17-OH–P5-d3
					81.1	55
3β,5α-TH-DOC	[M+Li]+	7.18	341.2	180	93	38	17-OH–P5-d3
					107	38
THS	[M+Li]+	7.87	357.2	190	327.2	37	17-OH–P5-d3
					309.3	42
3α,5β-TH-DOC	[M+Li]+	8.18	341.2	180	93	38	17-OH–P5-d3
					107	38
P5-13C2,d2	[M+Li]+	8.59	327.2	170	309.3	25	ISTD
					161.1	33
P5	[M+Li]+	8.6	323.2	170	43.1	55	P5-13C2,d2
					105.1	55
The m/z values of product ions (MRM transitions) for each analyte in bold was used as the quantifying ion; while the other ions were used as qualifying ions.

## Sheet: H method
Table S2. Parameters for the analysis of steroids by LC-MS/MS. The auxiliary pump was off (H method).
Analyte	Precursor ion form	RT/min	Precursor Ion m/z	Fragmentor	Product Ion m/z	Collision Energy	IS
E3-d3	[M-H2O+H]+	3.19	274.2	110	135.1	26	ISTD
					230.2	12
E3	[M-H2O+H]+	3.21	271.2	110	133.1	27	E3-d3
					159.1	28
COR-13C3	[M+H]+	3.96	364.2	140	166	29	ISTD
					124	39
COR	[M+H]+	3.96	361.2	140	163.1	27	COR-13C3
					121.1	41
AT	[M+H]+	4.08	301.2	140	257.1	26	COR-13C3
					121.1	32
COL-d4	[M+H]+	4.37	367.4	120	121	28	ISTD
					273	22
COL	[M+H]+	4.38	363.2	140	121	29	COL-d4
					105	60
COB-d4	[M+H]+	5.34	351.2	110	97.1	38	ISTD
					121.1	29
COB	[M+H]+	5.37	347.2	110	121.1	30	COB-d4
					105.1	56
COS	[M+H]+	5.47	347.2	140	97	32	COB-d4
					109	36
AE-13C3	[M+H]+	6.06	290.4	130	100	26	ISTD
					112	29
AE	[M+H]+	6.06	287.2	140	109	31	AE-13C3
					97.1	25
E1-13C3	[M+H]+	6.17	274.3	110	256	13	ISTD
					160	22
E1	[M+H]+	6.17	271.2	140	133.1	25	E1-13C3
					157	23
E2	[M+H]+	6.2	273	100	107	33	E1-13C3
					77	60
DOC	[M+H]+	6.4	331.2	140	97	27	TE-13C3
					109	32
TE-13C3	[M+H]+	6.55	292.4	110	100	28	ISTD
					112.1	31
TE	[M+H]+	6.55	289.2	130	109.1	30	TE-13C3
					97.1	25
17-OH-P4-13C3	[M+H]+	6.87	334.44	120	100	33	ISTD
					112.1	34
17-OH-P4	[M+H]+	6.87	331.2	120	109.1	34	17-OH-P4-13C3
					97.1	30
DHT	[M+H]+	7.52	291.2	110	255	15	17-OH-P4-13C3
					105	49
P4-13C3	[M+H]+	8.03	318.2	130	100.1	25	ISTD
					112.1	28
P4	[M+H]+	8.03	315.2	130	97.1	25	P4-13C3
					109.1	30
An	[M-H2O+H]+	8.32	273	140	255.2	12	P4-13C3
					199.1	21
P5-13C2d2	[M-H2O+H]+	8.59	303.2	140	285	11	ISTD
					45.1	58
al-P5	[M+H]+	8.76	317.2	190	281.3	18	P5-13C2d2
					299.3	15
The m/z values of product ions (MRM transitions) for each analyte in bold was used as the quantifying ion; while the other ions were used as qualifying ions.
